# Supplementary material for: Virulence signature of the endemic vancomycin-resistant Enterococcus faecium clones in Denmark, 2015-2023
Source: Microbiol Spectr. 2025 Jul 31;13(9):e01289-25. doi: 10.1128/spectrum.01289-25 (PMC12403981; doi:10.1128/spectrum.01289-25)
Supplement: Table S1 — Gene content. [file spectrum.01289-25-s0001.xlsx]

## Sheet: Ark1
	Table S1: Gene content of the E. faecium and E. lactis virulence database.
	Gene	Description	Other designations	Size in bp	No. of variants	Variants	Reference E. faecium			Reference E. lactis2
				HV / CV / LV	in the database	in the database1	Hospital variant	Community variant
	Surface-exposed cell wall-anchored proteins (E. faecium surface proteins)
	acm	Adhesin of collagen from E. faecium	fms8	2166 / 2166 / 1755	3	Efm-HV, Efm-CV, Elts-V	Efm_DO: CP003583.1:2228117-2230282 Enterococcus faecium DO (HMPREF0351_12281)	C59: NZ_WLYR01000013.1:91-2256 Enterococcus faecium strain C59 NODE_13 (GF656_RS08610)		TX1330; NZ_GG669060.1:81487-83241 Enterococcus faecium TX1330 SCAFFOLD4 (HMPREF0352_2405)
	scm	Second collagen adhesin of E. faecium	fms10, orf418	1812 / 1728 / 1842	3	Efm-HV, Efm-CV, Elts-V	Efm_DO: CP003583.1:2656348..2658159 Enterococcus faecium DO (HMPREF0351_12673)	C59: NZ_WLYR01000005.1:139869-141596 Enterococcus faecium strain C59 NODE_5 (GF656_04650)		TX1330; NZ_GG669061.1:159291-161132 Enterococcus faecium TX1330 SCAFFOLD5 (HMPREF0352_RS14565)
	fnm	Fibronectin-binding protein of E. faecium	fbpA	1707 / 1707 / 1707	3	Efm-HV, Efm-CV, Elts-V	TX0082: AEBU01000030.1:50800-52506 Enterococcus faecium TX0082 Cont82.1 (HMPREF9522_00874)	C59; NZ_WLYR01000008.1:98914-100620 Enterococcus faecium strain C59 NODE_8 (GF656_RS06565)		TX1330; NZ_GG669057.1:328372-330078 Enterococcus faecium TX1330 SCAFFOLD1 (HMPREF0352_RS05020)
	sgrA	Serine-glutamate repeat containing protein A	fms2, orf2351	975 / - / -	1	Efm-HV	Efm_DO: CP003583.1:1495393-1496367 Enterococcus faecium DO (HMPREF0351_11523)	No variant found (C59 or VE40C2)		Partial variant found in all three E. lactis variants ~540bp (TX1330, 1,141,733, E0980)
	ecbA	E. faecium collagen binding protein A	fms18, orf2430	3228 / 3228 / -	2	Efm-HV, Efm-CV	Efm_DO: CP003583.1:1797856-1801083 Enterococcus faecium DO (HMPREF0351_11828)	E1071: ABQI01000045.1:124221-127448 Enterococcus faecium E1071 Contig00045 (EfmE1071_1767)		No variant found (TX1330, 1,141,733, E0980)
	fms15	E. faecium surface protein 15	orf2514/orf2515	2769 / - / -	1	Efm-HV	E1636: ABRY01000026.1:1506-4274 Enterococcus faecium E1636 Contig00026 (EfmE1636_0418)	Truncated versions in C59 and 1,231,410 1915bp-1837bp		No variant found (TX1330, 1,141,733, E0980)
	lysM4	Host colonization, role in peptidoglycan synthesis		636 / -	1	Efm-V	Efm_DO; CP003583.1:1093874-1094509 Enterococcus faecium DO (HMPREF0351_11106)	VE40C2, C59 and E1071 ID=100%, COV=100% of Efm_DO variant		No variant found (TX1330, 1141733, E0980)
	prpA	Proline rich protein A, binding to the extracellular matrix proteins fibrinogen and fibronectin		1170 / 1170 / -	2	Efm-HV, Efm-CV	E1162: NZ_ABQJ01000017.1:31606-32775 Enterococcus faecium E1162 Contig00017 (EFME1162_RS11480)	E1071;NZ_ABQI01000087.1:177600-178769 Enterococcus faecium E1071 Contig00088 (EfmE1071_2485)		No variant found (TX1330, 1141733, E0980)
	PGC-1 cluster [fms21(pilA)-fms20]
	fms21	E. faecium surface protein 21	pilA, orf1904	1977 / 1977 / 1977	3	Efm-HV, Efm-CV, Elts-V	Efm_DO-plasmid3:CP003586.1:26963-28939 Enterococcus faecium DO plasmid 3 (HMPREF0351_12858)	VE40C2: VFCX01000034.1:4755-6731 Enterococcus faecium strain VE40C2 NODE_34 (FIU37_11850)		TX1330; NZ_GG669059.1:117727-119703 Enterococcus faecium TX1330 SCAFFOLD3 (HMPREF0352_RS12280)
	fms20	E. faecium surface protein 20	orf1901	2091 / 2091 / 2091	3	Efm-HV, Efm-CV, Elts-V	Efm_DO-plasmid3:CP003586.1:23065-25155 Enterococcus faecium DO plasmid 3 (HMPREF0351_12854)	VE40C2: VFCX01000034.1:8545-10635 Enterococcus faecium strain VE40C2 VE40C2_NODE_34 (FIU37_11870)		TX1330; NZ_GG669059.1:121511-123601 Enterococcus faecium TX1330 SCAFFOLD3 (HMPREF0352_RS12295)
	PGC-2 cluster [fms14-fms17-fms13]
	fms14	E. faecium surface protein 14	orf2010	4038 / 3942 / 4497	3	Efm-HV, Efm-CV, Elts-V	Efm_DO: CP003583.1:523802-527839 Enterococcus faecium DO (HMPREF0351_10532)	C59; NZ_WLYR01000016.1:55395-59336 Enterococcus faecium strain C59 NODE_16 (GF656_RS09985)		1,141,733; NZ_GG688461.1:59395-63891 Enterococcus faecium 1,141,733 supercont1.1 (EFSG_RS06345)
	fms17	E. faecium surface protein 17	orf2009	1314 / 1314 / 1314	3	Efm-HV, Efm-CV, Elts-V	Efm_DO: CP003583.1:527839-529152 Enterococcus faecium DO (HMPREF0351_10533)	C59: NZ_WLYR01000016.1:59336-60649 Enterococcus faecium strain C59 NODE_16 (GF656_RS09990)		1,141,733; NZ_GG688461.1:63891-65204 Enterococcus faecium 1,141,733 supercont1.1 (EFSG_RS06350)
	fms13	E. faecium surface protein 13	orf2008	1698 / 1716	2	Efm-V, Elts-V	Efm_DO: CP003583.1:529145-530842 Enterococcus faecium DO (HMPREF0351_10534)	VE40C2 and C59 ID=100%, COV=100% of Efm_DO variant		1,141,733; NZ_GG688461.1:65197-66912 Enterococcus faecium 1,141,733 supercont1.1 (EFSG_RS06355)
	PGC-3 cluster [empABC]
	empA	Endocarditis and biofilm-associated pili A	ebpAfm, fms1, orf2571	3390 / - / 3390	2	Efm-HV, Elts-V	Efm_DO: CP003583.1:1379620-1383009 Enterococcus faecium DO (HMPREF0351_11394)	No variant found (C59 or VE40C2)		1,141,733; NZ_GG688461.1:990217-993606 Enterococcus faecium 1,141,733 supercont1.1 (EFSG_RS10770)
	empB	Endocarditis and biofilm-associated pili B	ebpBfm, fms5, orf2570	1422 /1422 / 1413	3	Efm-HV, Efm-CV, Elts-V	Efm_DO: CP003583.1:1378196-1379617 Enterococcus faecium DO (HMPREF0351_11393)	C59; NZ_WLYR01000036.1:525-1946 Enterococcus faecium strain C59 NODE_36 (GF656_RS12500)		1,141,733; NZ_GG688461.1:993609-995021 Enterococcus faecium 1,141,733 supercont1.1 (EFSG_RS10775)
	empC	Endocarditis and biofilm-associated pili C	ebpCfm, fms9, orf2569	1878 / 1878 / 1878	3	Efm-HV, Efm-CV, Elts-V	Efm_DO:CP003583.1:1376322-1378199 Enterococcus faecium DO (HMPREF0351_11392)	C59; NZ_WLYR01000036.1:1943-3820 Enterococcus faecium strain C59_NODE (GF656_RS12505)		1,141,733; NZ_GG688461.1:995026-996903 Enterococcus faecium 1,141,733 supercont1.1 (EFSG_RS10780)
	PGC-4 cluster [fms11-fms19-fms16]
	fms11	E. faecium surface protein 11	orf903	2322 / - / 2304	2	Efm-HV, Elts-V	Efm_DO: CP003583.1:1747737-1750058 Enterococcus faecium DO (HMPREF0351_11778)	No variant found (C59 or VE40C2)		1,141,733; NZ_GG688461.1:508696-510999 Enterococcus faecium 1,141,733 supercont1.1 (EFSG_RS08440)
	fms19	E. faecium surface protein 19	orf905	1014 / - / 1503	2	Efm-HV, Elts-V	Efm_DO: CP003583.1:1746232-1747245 Enterococcus faecium DO (HMPREF0351_11776)	No variant found (C59 or VE40C2)		1,141,733; NZ_GG688461.1:510996-512498 Enterococcus faecium 1,141,733 supercont1.1 (EFSG_RS0105345)
	fms16	E. faecium surface protein 16	orf907	816 / - / 1431	2	Efm-HV, Elts-V	Efm_DO: CP003583.1:1744824-1745639 Enterococcus faecium DO (HMPREF0351_11774)	No variant found (C59 or VE40C2)		1,141,733; NZ_GG688461.1:512495-513925 Enterococcus faecium 1,141,733 supercont1.1 (EFSG_RS20675)
	Carbohydrate metabolism and cell growth
	orf1481	Sugar binding protein encoded by a genomic island		1125 / - / -	1	Efm-HV	Efm_DO: CP003583.1:2106274-2107398 Enterococcus faecium DO (HMPREF0351_12166)	No variant found (C59 or VE40C2)		No variant found (TX1330, 1141733, E0980)
	ccpA	Carbon catabolite control protein A		1020 / 1002 / 1002	3	Efm-HV, Efm-CV, Elts-V	TX0082: AEBU01000039.1:1370-2389 Enterococcus faecium TX0082 Cont116.1 (HMPREF9522_01024)	C59: NZ_WLYR01000003.1:35975-36976 Enterococcus faecium strain C59 NODE_3 (GF656_RS02255)		1,141,733; NZ_GG688461.1:388266-389267 Enterococcus faecium 1,141,733 supercont1.1 (EFSG_RS07880)
	tirE1	TIR-domain containing protein, promotes survival in blood		486 / - / -	1	Efm-HV	E1162: NZ_ABQJ01000097.1:5626-6111 Enterococcus faecium E1162 Contig00107 (EFME1162_RS19585)	No variant found (C59, VE40C2 or E1071)		No variant found (TX1330, 1141733, E0980)
	tirE2	TIR-domain containing protein, promotes survival in blood		852 / - / -	1	Efm-HV	E1162: NZ_ABQJ01000097.1:7582-8433 Enterococcus faecium E1162 Contig00107 (EFME1162_RS19595)	No variant found (C59, VE40C2 or E1071)		No variant found (TX1330, 1141733, E0980)
	Phosphotransferase systems, PTS
	ptsD	Enzyme IID subunit of a phosphotransfese system		822 / - / -	1	Efm-HV	E1162: NZ_ABQJ01000092.1:14293-15114 Enterococcus faecium E1162 Contig00102 (EFME1162_RS18440)	No variant found (C59 or VE40C2)		No variant found (TX1330, 1141733, E0980)
	bepA	Biofilm and endocarditis-associated permease A / PTS transporter subunit EIIC	fruA	1419 / 1419 / -	2	Efm-HV, Efm-CV	E1162: NZ_ABQJ01000011.1:42962-44380 Enterococcus faecium E1162 Contig00011 (EFME1162_RS11060)	C59: NZ_WLYR01000001.1:132829-134247 Enterococcus faecium strain C59 NODE_1 (GF656_RS00675)		No variant found (TX1330, 1141733, E0980)
	Biofilm, adhesion and colonization
	hylEfm	Glycosyl hydrolase		1662 / - / -	1	Efm-HV	Efm_DO plasmid 3: CP003586.1:145587-147248 Enterococcus faecium DO plasmid 3 (HMPREF0351_12988)	No variant found (C59 or VE40C2)		No variant found (TX1330, 1141733, E0980)
	sagA	Secreted antigen A		1536 / 1512 / 1557	3	Efm-HV, Efm-CV, Elts-V	Efm_DO: CP003583.1:2538241-2539776 Enterococcus faecium DO (HMPREF0351_12559)	C59; NZ_WLYR01000005.1:21911-23422 Enterococcus faecium strain C59 NODE_5 (GF656_RS04115)		1,141,733; NZ_GG688465.1:21589-23145 Enterococcus faecium 1,141,733 supercont1.5 (EFSG_RS16765)
	capD	Capsular polysaccharide biosynthesis protein adhesion		1008 / - / -	1	Efm-HV	Efm_DO; CP003583.1:892837-893844 Enterococcus faecium DO (HMPREF0351_10915)	No variant found (C59, VE40C2 or E1071)		No variant found (TX1330, 1141733, E0980)
	lysM1	Tissue adhesion		639 / - / -	1	Efm-HV	Efm_DO; CP003583.1:1249938-1250576 Enterococcus faecium DO (HMPREF0351_11262)	No variant found (C59, VE40C2 or E1071)		No variant found (TX1330, 1141733, E0980)
	lysM2	Tissue adhesion		609 / -	1	Efm-V	Efm_DO; CP003583.1:500969-501577 Enterococcus faecium DO (HMPREF0351_10503)	VE40C2, C59 and E1071 ID=100%, COV=100% of Efm_DO variant		No variant found (TX1330, 1141733, E0980)
	lysM3	Tissue adhesion		624 / -	1	Efm-V	Efm_DO; CP003583.1:1154476-1155099 Enterococcus faecium DO (HMPREF0351_11169)	VE40C2 ID=100%, COV=100% of Efm_DO variant		No variant found (TX1330, 1141733, E0980)
	General Stress proteins (GSP)
	glsB1	General stress protein GlsB1 (gls20-glsB1 cluster)		243 / 243	2	Efm-V, Elts-V	Efm_DO: CP003583.1:1461988-1462230 Enterococcus faecium DO (HMPREF0351_11474)	VE40C2 and C59 ID=100%, COV=100% of Efm_DO variant		TX1330; NZ_GG669057.1:441590-441832 Enterococcus faecium TX1330 SCAFFOLD1 (HMPREF0352_RS05545)
	gls20	General stress protein GlsB20 (gls20-glsB1 cluster)		558 / 558	2	Efm-V, Elts-V	Efm_DO: CP003583.1:1462262-1462819 Enterococcus faecium DO (HMPREF0351_11475)	VE40C2 and C59 ID=100%, COV=100% of Efm_DO variant		TX1330; NZ_GG669057.1:441864-442421 Enterococcus faecium TX1330 SCAFFOLD1 (HMPREF0352_RS05550)
	glsB	General stress protein GlsB (gls33-glsB cluster)		243 / 243	2	Efm-V, Elts-V	Efm_DO: CP003583.1:1466801-1467043 Enterococcus faecium DO (HMPREF0351_11482)	VE40C2 and C59 ID=100%, COV=100% of Efm_DO variant		TX1330; NZ_GG669057.1:455301-455543 Enterococcus faecium TX1330 SCAFFOLD1 (HMPREF0352_RS05620)
	gls33	General stress protein Gls33 (gls33-glsB cluster)		903 / 906	2	Efm-V, Elts-V	Efm_DO; CP003583.1:1467075-1467977 Enterococcus faecium DO (HMPREF0351_11483)	VE40C2 and C59 ID=100%, COV=100% of Efm_DO variant		TX1330; NZ_GG669057.1:455575-456480 Enterococcus faecium TX1330 SCAFFOLD1 (HMPREF0352_RS05625)
	1: Efm-HV = E. faecium hospital variant, Efm-CV = E. faecium community variant, Efm-V= E. faecium variant, Elts-V= E. lactis variant
	2: Genomes are not yet reclassified at NCBI as E. lactis
