# Supplementary material for: Virulence signature of the endemic vancomycin-resistant Enterococcus faecium clones in Denmark, 2015-2023
Source: Microbiol Spectr. 2025 Jul 31;13(9):e01289-25. doi: 10.1128/spectrum.01289-25 (PMC12403981; doi:10.1128/spectrum.01289-25)
Supplement: Table S2 — Accession numbers. [file spectrum.01289-25-s0002.xlsx]

## Sheet: Ark1
Table S2: Accession numbers and data availability
Sample	Accession	Study
VRE0612	SAMEA117960017	PRJEB63096
VRE0827	SAMEA117960018	PRJEB63096
VRE0840	SAMEA117960019	PRJEB63096
VRE0846	SAMEA117960020	PRJEB63096
VRE0977	SAMEA117960021	PRJEB63096
VRE0981	SAMEA117960022	PRJEB63096
VRE1011	SAMEA117960023	PRJEB63096
VRE1012	SAMEA117960024	PRJEB63096
VRE1075	SAMEA117960025	PRJEB63096
VRE1079	SAMEA117960026	PRJEB63096
VRE1091	SAMEA117960027	PRJEB63096
VRE1099	SAMEA117960028	PRJEB63096
VRE1109	SAMEA117960029	PRJEB63096
VRE1110	SAMEA117960030	PRJEB63096
VRE1158	SAMEA117960031	PRJEB63096
VRE1173	SAMEA117960032	PRJEB63096
VRE1250	SAMEA117960033	PRJEB63096
VRE1290	SAMEA117960034	PRJEB63096
VRE1302	SAMEA117960035	PRJEB63096
VRE1356	SAMEA117960036	PRJEB63096
VRE1376	SAMEA117960037	PRJEB63096
VRE1394	SAMEA117960038	PRJEB63096
VRE1401	SAMEA117960039	PRJEB63096
VRE1428	SAMEA117960040	PRJEB63096
VRE1475	SAMEA117960041	PRJEB63096
VRE1501	SAMEA117960042	PRJEB63096
VRE1530	SAMEA117960043	PRJEB63096
VRE1568	SAMEA117960044	PRJEB63096
VRE1574	SAMEA117960045	PRJEB63096
VRE1610	SAMEA117960046	PRJEB63096
VRE1643	SAMEA117960047	PRJEB63096
VRE1734	SAMEA117960048	PRJEB63096
VRE1738	SAMEA117960049	PRJEB63096
VRE1785	SAMEA117960050	PRJEB63096
VRE1816	SAMEA117960051	PRJEB63096
VRE1819	SAMEA117960052	PRJEB63096
VRE1831	SAMEA6819242	PRJEB38219
VRE1832	SAMEA6819243	PRJEB38219
VRE1833	SAMEA6819244	PRJEB38219
VRE1849	SAMEA6819256	PRJEB38219
VRE1901	SAMEA6819295	PRJEB38219
VRE1914	SAMEA6819307	PRJEB38219
VRE2017	SAMEA6819373	PRJEB38219
VRE2022	SAMEA6819377	PRJEB38219
VRE2023	SAMEA6819378	PRJEB38219
VRE2030	SAMEA6819385	PRJEB38219
VRE2048	SAMEA6819399	PRJEB38219
VRE2061	SAMEA6819408	PRJEB38219
VRE2068	SAMEA6819414	PRJEB38219
VRE2096	SAMEA6819438	PRJEB38219
VRE2103	SAMEA6819443	PRJEB38219
VRE2116	SAMEA6819451	PRJEB38219
VRE2126	SAMEA6819460	PRJEB38219
VRE2134	SAMEA6819465	PRJEB38219
VRE2150	SAMEA6819477	PRJEB38219
VRE2202	SAMEA6819516	PRJEB38219
VRE2215	SAMEA6819527	PRJEB38219
VRE2219	SAMEA6819529	PRJEB38219
VRE2222	SAMEA6819531	PRJEB38219
VRE2235	SAMEA6819543	PRJEB38219
VRE2240	SAMEA6819547	PRJEB38219
VRE2320	SAMEA6819560	PRJEB38219
VRE2346	SAMEA6819582	PRJEB38219
VRE2357	SAMEA115705934	PRJEB63096
VRE2390	SAMEA115705957	PRJEB63096
VRE2393	SAMEA115705960	PRJEB63096
VRE2432	SAMEA115705983	PRJEB63096
VRE2446	SAMEA115705993	PRJEB63096
VRE2452	SAMEA115705999	PRJEB63096
VRE2453	SAMEA115706000	PRJEB63096
VRE2480	SAMEA115706019	PRJEB63096
VRE2490	SAMEA115706026	PRJEB63096
VRE2495	SAMEA115706031	PRJEB63096
VRE2515	SAMEA113591297	PRJEB63096
VRE2522	SAMEA115706049	PRJEB63096
VRE2546	SAMEA115706072	PRJEB63096
VRE2569	SAMEA115706088	PRJEB63096
VRE2570	SAMEA115706089	PRJEB63096
VRE2582	SAMEA117960053	PRJEB63096
VRE2594	SAMEA115706108	PRJEB63096
VRE2600	SAMEA115706112	PRJEB63096
VRE2608	SAMEA115706119	PRJEB63096
VRE2611	SAMEA115706122	PRJEB63096
VRE2617	SAMEA117960054	PRJEB63096
VRE2626	SAMEA115706133	PRJEB63096
VRE2649	SAMEA115706152	PRJEB63096
VRE2650	SAMEA115706153	PRJEB63096
VRE2655	SAMEA115706157	PRJEB63096
VRE2657	SAMEA115706159	PRJEB63096
VRE2674	SAMEA115706175	PRJEB63096
VRE2682	SAMEA115706177	PRJEB63096
VRE2692	SAMEA115706182	PRJEB63096
VRE2717	SAMEA115706203	PRJEB63096
VRE2720	SAMEA115706206	PRJEB63096
VRE2748	SAMEA115706225	PRJEB63096
VRE2749	SAMEA113591298	PRJEB63096
VRE2750	SAMEA115706226	PRJEB63096
VRE2799	SAMEA115706248	PRJEB63096
VRE2802	SAMEA115706250	PRJEB63096
VRE2812	SAMEA115706256	PRJEB63096
VRE2814	SAMEA115706258	PRJEB63096
VRE2825	SAMEA115706264	PRJEB63096
VRE2831	SAMEA115706269	PRJEB63096
VRE2838	SAMEA115706273	PRJEB63096
VRE2839	SAMEA115706274	PRJEB63096
VRE2844	SAMEA115706278	PRJEB63096
VRE2848	SAMEA115706279	PRJEB63096
VRE2870	SAMEA115706292	PRJEB63096
VRE2905	SAMEA115706314	PRJEB63096
VRE2924	SAMEA113591299	PRJEB63096
VRE2934	SAMEA117960055	PRJEB63096
VRE2961	SAMEA115706348	PRJEB63096
VRE2981	SAMEA115706362	PRJEB63096
VRE2983	SAMEA115706364	PRJEB63096
VRE2984	SAMEA115706365	PRJEB63096
VRE2994	SAMEA115706374	PRJEB63096
VRE3017	SAMEA115706394	PRJEB63096
VRE3024	SAMEA115706400	PRJEB63096
VRE3026	SAMEA115706402	PRJEB63096
VRE3027	SAMEA115706403	PRJEB63096
VRE3028	SAMEA115706404	PRJEB63096
VRE3065	SAMEA115706430	PRJEB63096
VRE3067	SAMEA115706432	PRJEB63096
VRE3076	SAMEA115706439	PRJEB63096
VRE3088	SAMEA115706450	PRJEB63096
VRE3120	SAMEA115706473	PRJEB63096
VRE3127	SAMEA115706479	PRJEB63096
VRE3129	SAMEA115706481	PRJEB63096
VRE3173	SAMEA115706519	PRJEB63096
VRE3195	SAMEA113591300	PRJEB63096
VRE3207	SAMEA115706550	PRJEB63096
VRE3236	SAMEA115706571	PRJEB63096
VRE3239	SAMEA115706574	PRJEB63096
VRE3262	SAMEA115706594	PRJEB63096
VRE3294	SAMEA115706617	PRJEB63096
VRE3311	SAMEA115706629	PRJEB63096
VRE3312	SAMEA115706630	PRJEB63096
VRE3325	SAMEA115706639	PRJEB63096
VRE3335	SAMEA117960056	PRJEB63096
VRE3337	SAMEA114569726	PRJEB63096
VRE3383	SAMEA115706677	PRJEB63096
VRE3384	SAMEA114569728	PRJEB63096
VRE3388	SAMEA115706680	PRJEB63096
VRE3390	SAMEA115706682	PRJEB63096
VRE3391	SAMEA113591301	PRJEB63096
VRE3396	SAMEA115706686	PRJEB63096
VRE3402	SAMEA115706692	PRJEB63096
VRE3417	SAMEA115706704	PRJEB63096
VRE3418	SAMEA114569729	PRJEB63096
VRE3419	SAMEA114569730	PRJEB63096
VRE3428	SAMEA115706709	PRJEB63096
VRE3433	SAMEA115706712	PRJEB63096
VRE3436	SAMEA115706714	PRJEB63096
VRE3442	SAMEA114569732	PRJEB63096
VRE3445	SAMEA114569733	PRJEB63096
VRE3448	SAMEA115706723	PRJEB63096
VRE3449	SAMEA115706724	PRJEB63096
VRE3451	SAMEA115706726	PRJEB63096
VRE3462	SAMEA115706735	PRJEB63096
VRE3499	SAMEA114569735	PRJEB63096
VRE3502	SAMEA114569737	PRJEB63096
VRE3508	SAMEA115706766	PRJEB63096
VRE3510	SAMEA115706768	PRJEB63096
VRE3532	SAMEA115706778	PRJEB63096
VRE3535	SAMEA115706780	PRJEB63096
VRE3570	SAMEA114569743	PRJEB63096
VRE3579	SAMEA114569744	PRJEB63096
VRE3584	SAMEA115706805	PRJEB63096
VRE3590	SAMEA115706809	PRJEB63096
VRE3599	SAMEA115706814	PRJEB63096
VRE3607	SAMEA115706819	PRJEB63096
VRE3618	SAMEA115706828	PRJEB63096
VRE3619	SAMEA117960057	PRJEB63096
VRE3624	SAMEA114569746	PRJEB63096
VRE3629	SAMEA117960058	PRJEB63096
VRE3649	SAMEA7439233	PRJEB40818
VRE3658	SAMEA115706848	PRJEB63096
VRE3667	SAMEA115706856	PRJEB63096
VRE3685	SAMEA115706868	PRJEB63096
VRE3704	SAMEA115706882	PRJEB63096
VRE3712	SAMEA115706885	PRJEB63096
VRE3737	SAMEA115706898	PRJEB63096
VRE3738	SAMEA115706899	PRJEB63096
VRE3746	SAMEA114569756	PRJEB63096
VRE3754	SAMEA115706907	PRJEB63096
VRE3766	SAMEA114569761	PRJEB63096
VRE3780	SAMEA114569763	PRJEB63096
VRE3788	SAMEA114569764	PRJEB63096
VRE3817	SAMEA114569772	PRJEB63096
VRE3819	SAMEA113591302	PRJEB63096
VRE3837	SAMEA115706945	PRJEB63096
VRE3864	SAMEA114569777	PRJEB63096
VRE3866	SAMEA114569778	PRJEB63096
VRE3869	SAMEA114569780	PRJEB63096
VRE3901	SAMEA115706963	PRJEB63096
VRE3905	SAMEA115706966	PRJEB63096
VRE3917	SAMEA113591303	PRJEB63096
VRE3918	SAMEA114569792	PRJEB63096
VRE3921	SAMEA114569793	PRJEB63096
VRE3924	SAMEA115706970	PRJEB63096
VRE3934	SAMEA115706973	PRJEB63096
VRE3987	SAMEA115706986	PRJEB63096
VRE3989	SAMEA113591304	PRJEB63096
VRE4005	SAMEA115706991	PRJEB63096
VRE4019	SAMEA113591305	PRJEB63096
VRE4026	SAMEA114569840	PRJEB63096
VRE4029	SAMEA114569842	PRJEB63096
VRE4035	SAMEA115706997	PRJEB63096
VRE4043	SAMEA114569847	PRJEB63096
VRE4046	SAMEA114569849	PRJEB63096
VRE4130	SAMEA115707023	PRJEB63096
VRE4131	SAMEA115707024	PRJEB63096
VRE4141	SAMEA117960059	PRJEB63096
VRE4145	SAMEA115707032	PRJEB63096
VRE4163	SAMEA115707038	PRJEB63096
VRE4172	SAMEA115707040	PRJEB63096
VRE4183	SAMEA114569884	PRJEB63096
VRE4200	SAMEA115707047	PRJEB63096
VRE4204	SAMEA113591306	PRJEB63096
VRE4216	SAMEA115707052	PRJEB63096
VRE4218	SAMEA115707054	PRJEB63096
VRE4243	SAMEA117960060	PRJEB63096
VRE4260	SAMEA114569906	PRJEB63096
VRE4264	SAMEA114569907	PRJEB63096
VRE4277	SAMEA113591307	PRJEB63096
VRE4278	SAMEA113591308	PRJEB63096
VRE4284	SAMEA115707076	PRJEB63096
VRE4290	SAMEA114569916	PRJEB63096
VRE4294	SAMEA115707080	PRJEB63096
VRE4297	SAMEA115707083	PRJEB63096
VRE4302	SAMEA114569919	PRJEB63096
VRE4314	SAMEA115707092	PRJEB63096
VRE4378	SAMEA114569941	PRJEB63096
VRE4411	SAMEA115707120	PRJEB63096
VRE4412	SAMEA115707121	PRJEB63096
VRE4434	SAMEA115707127	PRJEB63096
VRE4450	SAMEA117960061	PRJEB63096
VRE4465	SAMEA113591309	PRJEB63096
VRE4474	SAMEA115707147	PRJEB63096
VRE4483	SAMEA115707151	PRJEB63096
VRE4507	SAMEA113591310	PRJEB63096
VRE4514	SAMEA115707170	PRJEB63096
VRE4519	SAMEA117960062	PRJEB63096
VRE4560	SAMEA113591311	PRJEB63096
VRE4563	SAMEA115707189	PRJEB63096
VRE4585	SAMEA113591312	PRJEB63096
VRE4603	SAMEA115707211	PRJEB63096
VRE4633	SAMEA115707227	PRJEB63096
VRE4634	SAMEA117960063	PRJEB63096
VRE4659	SAMEA113591313	PRJEB63096
VRE4662	SAMEA113591314	PRJEB63096
VRE4702	SAMEA113591315	PRJEB63096
VRE4717	SAMEA115707265	PRJEB63096
VRE4738	SAMEA115707278	PRJEB63096
VRE4749	SAMEA117960064	PRJEB63096
VRE4751	SAMEA117960065	PRJEB63096
VRE4759	SAMEA115707290	PRJEB63096
VRE4772	SAMEA113591316	PRJEB63096
VRE4794	SAMEA117960066	PRJEB63096
VRE4834	SAMEA115707335	PRJEB63096
VRE4882	SAMEA115707364	PRJEB63096
VRE4893	SAMEA115707372	PRJEB63096
VRE4903	SAMEA113591317	PRJEB63096
VRE4917	SAMEA115707387	PRJEB63096
VRE4923	SAMEA115707392	PRJEB63096
VRE4936	SAMEA115707400	PRJEB63096
VRE4941	SAMEA115707403	PRJEB63096
VRE4991	SAMEA117960067	PRJEB63096
VRE4996	SAMEA115707427	PRJEB63096
VRE4997	SAMEA115707428	PRJEB63096
VRE4998	SAMEA115707429	PRJEB63096
VRE5010	SAMEA113591318	PRJEB63096
VRE5011	SAMEA115707439	PRJEB63096
VRE5013	SAMEA115707440	PRJEB63096
VRE5041	SAMEA115707458	PRJEB63096
VRE5047	SAMEA113591319	PRJEB63096
VRE5068	SAMEA113591320	PRJEB63096
VRE5077	SAMEA115707480	PRJEB63096
VRE5078	SAMEA115707481	PRJEB63096
VRE5081	SAMEA115707482	PRJEB63096
VRE5114	SAMEA115707502	PRJEB63096
VRE5121	SAMEA115707508	PRJEB63096
VRE5125	SAMEA115707512	PRJEB63096
VRE5138	SAMEA115707519	PRJEB63096
VRE5161	SAMEA115707537	PRJEB63096
VRE5167	SAMEA115707542	PRJEB63096
VRE5189	SAMEA115707557	PRJEB63096
VRE5198	SAMEA115707561	PRJEB63096
VRE5205	SAMEA115707566	PRJEB63096
VRE5208	SAMEA115707569	PRJEB63096
VRE5274	SAMEA115707612	PRJEB63096
VRE5299	SAMEA115707626	PRJEB63096
VRE5313	SAMEA115707636	PRJEB63096
VRE5317	SAMEA115707639	PRJEB63096
VRE5320	SAMEA117960068	PRJEB63096
VRE5338	SAMEA115707650	PRJEB63096
VRE5354	SAMEA115707663	PRJEB63096
VRE5386	SAMEA115707688	PRJEB63096
VRE5387	SAMEA117960069	PRJEB63096
VRE5389	SAMEA115707689	PRJEB63096
VRE5402	SAMEA117960070	PRJEB63096
VRE5411	SAMEA115707702	PRJEB63096
VRE5414	SAMEA115707703	PRJEB63096
VRE5427	SAMEA115707714	PRJEB63096
VRE5442	SAMEA115707726	PRJEB63096
VRE5454	SAMEA115707734	PRJEB63096
VRE5458	SAMEA115707738	PRJEB63096
VRE5477	SAMEA115707749	PRJEB63096
VRE5481	SAMEA115707752	PRJEB63096
VRE5492	SAMEA115707761	PRJEB63096
VRE5501	SAMEA115707768	PRJEB63096
VRE5507	SAMEA115707774	PRJEB63096
VRE5508	SAMEA115707775	PRJEB63096
VRE5510	SAMEA115707777	PRJEB63096
VRE5512	SAMEA115707778	PRJEB63096
VRE5520	SAMEA117960071	PRJEB63096
VRE5529	SAMEA115707789	PRJEB63096
VRE5533	SAMEA115707791	PRJEB63096
VRE5551	SAMEA115707801	PRJEB63096
VRE5558	SAMEA115707806	PRJEB63096
VRE5583	SAMEA115707823	PRJEB63096
VRE5588	SAMEA115707826	PRJEB63096
VRE5591	SAMEA115707829	PRJEB63096
VRE5592	SAMEA115707830	PRJEB63096
VRE5604	SAMEA115707838	PRJEB63096
VRE5605	SAMEA115707839	PRJEB63096
VRE5615	SAMEA115707847	PRJEB63096
VRE5616	SAMEA115707848	PRJEB63096
VRE5617	SAMEA115707849	PRJEB63096
VRE5622	SAMEA115707853	PRJEB63096
VRE5638	SAMEA115707862	PRJEB63096
VRE5670	SAMEA115707883	PRJEB63096
VRE5672	SAMEA115707884	PRJEB63096
VRE5698	SAMEA115707905	PRJEB63096
VRE5701	SAMEA115707906	PRJEB63096
VRE5723	SAMEA115707917	PRJEB63096
VRE5725	SAMEA115707918	PRJEB63096
VRE5743	SAMEA115707932	PRJEB63096
VRE5763	SAMEA115707938	PRJEB63096
VRE5769	SAMEA115707941	PRJEB63096
VRE5777	SAMEA117960072	PRJEB63096
VRE5788	SAMEA115707953	PRJEB63096
VRE5813	SAMEA115707968	PRJEB63096
VRE5819	SAMEA115707973	PRJEB63096
VRE5825	SAMEA115707976	PRJEB63096
VRE5827	SAMEA115707977	PRJEB63096
VRE5831	SAMEA115707980	PRJEB63096
VRE5835	SAMEA115707982	PRJEB63096
VRE5836	SAMEA115707983	PRJEB63096
VRE5851	SAMEA115707992	PRJEB63096
VRE5852	SAMEA115707993	PRJEB63096
VRE5867	SAMEA115707999	PRJEB63096
VRE5875	SAMEA115708006	PRJEB63096
VRE5895	SAMEA115708020	PRJEB63096
VRE5906	SAMEA115708028	PRJEB63096
VRE5921	SAMEA115708040	PRJEB63096
VRE5924	SAMEA115708043	PRJEB63096
VRE5925	SAMEA115708044	PRJEB63096
VRE5931	SAMEA114333750	PRJEB63096
VRE5933	SAMEA115708050	PRJEB63096
VRE5945	SAMEA115708057	PRJEB63096
VRE5992	SAMEA115708088	PRJEB63096
VRE6008	SAMEA115708100	PRJEB63096
VRE6060	SAMEA115708137	PRJEB63096
VRE6061	SAMEA115708138	PRJEB63096
VRE6106	SAMEA115708166	PRJEB63096
VRE6114	SAMEA115708173	PRJEB63096
VRE6120	SAMEA115708179	PRJEB63096
VRE6121	SAMEA115708180	PRJEB63096
VRE6137	SAMEA115708187	PRJEB63096
VRE6156	SAMEA115708199	PRJEB63096
VRE6160	SAMEA115708203	PRJEB63096
VRE6214	SAMEA115708231	PRJEB63096
VRE6227	SAMEA115708241	PRJEB63096
VRE6232	SAMEA115708245	PRJEB63096
VRE6258	SAMEA115708264	PRJEB63096
VRE6259	SAMEA115708265	PRJEB63096
VRE6260	SAMEA115708266	PRJEB63096
VRE6275	SAMEA115708274	PRJEB63096
VRE6280	SAMEA115708278	PRJEB63096
VRE6339	SAMEA115708310	PRJEB63096
VRE6354	SAMEA115708321	PRJEB63096
VRE6356	SAMEA115708322	PRJEB63096
VRE6370	SAMEA115708328	PRJEB63096
VRE6372	SAMEA115708329	PRJEB63096
VRE6378	SAMEA115708333	PRJEB63096
VRE6392	SAMEA115708342	PRJEB63096
VRE6401	SAMEA117960073	PRJEB63096
VRE6445	SAMEA115708378	PRJEB63096
VRE6446	SAMEA115708379	PRJEB63096
VRE6448	SAMEA115708380	PRJEB63096
VRE6458	SAMEA115708386	PRJEB63096
VRE6469	SAMEA115708389	PRJEB63096
VRE6479	SAMEA115708392	PRJEB63096
VRE6489	SAMEA115708400	PRJEB63096
VRE6492	SAMEA117960074	PRJEB63096
VRE6497	SAMEA115708405	PRJEB63096
VRE6499	SAMEA115708406	PRJEB63096
VRE6507	SAMEA115708411	PRJEB63096
VRE6522	SAMEA115708422	PRJEB63096
VRE6552	SAMEA115708440	PRJEB63096
VRE6557	SAMEA115708445	PRJEB63096
VRE6569	SAMEA115708456	PRJEB63096
VRE6590	SAMEA115708466	PRJEB63096
VRE6615	SAMEA115708481	PRJEB63096
VRE6617	SAMEA115708483	PRJEB63096
VRE6620	SAMEA115708485	PRJEB63096
VRE6647	SAMEA115708501	PRJEB63096
VRE6655	SAMEA115708505	PRJEB63096
VRE6668	SAMEA114333749	PRJEB63096
VRE6675	SAMEA117960075	PRJEB63096
VRE6682	SAMEA117960076	PRJEB63096
VRE6691	SAMEA115708525	PRJEB63096
VRE6696	SAMEA117960077	PRJEB63096
VRE6705	SAMEA115708535	PRJEB63096
VRE6707	SAMEA115708537	PRJEB63096
VRE6727	SAMEA115708551	PRJEB63096
VRE6728	SAMEA115708552	PRJEB63096
VRE6738	SAMEA115708557	PRJEB63096
VRE6745	SAMEA115708563	PRJEB63096
VRE6778	SAMEA115708571	PRJEB63096
VRE6812	SAMEA115708592	PRJEB63096
VRE6815	SAMEA117960078	PRJEB63096
VRE6831	SAMEA115708604	PRJEB63096
VRE6849	SAMEA115708616	PRJEB63096
VRE6851	SAMEA115708618	PRJEB63096
VRE6862	SAMEA117960079	PRJEB63096
VRE6893	SAMEA115708646	PRJEB63096
VRE6960	SAMEA115708696	PRJEB63096
VRE6983	SAMEA115708712	PRJEB63096
VRE6988	SAMEA115708717	PRJEB63096
VRE6992	SAMEA115708721	PRJEB63096
VRE7011	SAMEA115708736	PRJEB63096
VRE7024	SAMEA115708744	PRJEB63096
VRE7046	SAMEA115708761	PRJEB63096
VRE7048	SAMEA115708763	PRJEB63096
VRE7065	SAMEA115708775	PRJEB63096
VRE7076	SAMEA115708786	PRJEB63096
VRE7094	SAMEA117960080	PRJEB63096
VRE7119	SAMEA115708820	PRJEB63096
VRE7126	SAMEA115708825	PRJEB63096
VRE7144	SAMEA117960081	PRJEB63096
VRE7149	SAMEA115708843	PRJEB63096
VRE7154	SAMEA115708846	PRJEB63096
VRE7159	SAMEA115708849	PRJEB63096
VRE7188	SAMEA117960082	PRJEB63096
VRE7219	SAMEA117960083	PRJEB63096
VRE7220	SAMEA115708898	PRJEB63096
VRE7252	SAMEA115708920	PRJEB63096
VRE7256	SAMEA115708923	PRJEB63096
VRE7296	SAMEA115708950	PRJEB63096
VRE7297	SAMEA115708951	PRJEB63096
VRE7324	SAMEA115708969	PRJEB63096
VRE7345	SAMEA115708981	PRJEB63096
VRE7354	SAMEA115708988	PRJEB63096
VRE7362	SAMEA115708991	PRJEB63096
VRE7375	SAMEA115709000	PRJEB63096
VRE7429	SAMEA115709040	PRJEB63096
VRE7432	SAMEA115709043	PRJEB63096
VRE7450	SAMEA115709058	PRJEB63096
VRE7459	SAMEA115709067	PRJEB63096
VRE7466	SAMEA115709073	PRJEB63096
VRE7505	SAMEA115709093	PRJEB63096
VRE7515	SAMEA115709102	PRJEB63096
VRE7566	SAMEA115709139	PRJEB63096
VRE7576	SAMEA117960084	PRJEB63096
VRE7590	SAMEA115709156	PRJEB63096
VRE7597	SAMEA115709162	PRJEB63096
VRE7598	SAMEA115709163	PRJEB63096
VRE7622	SAMEA115709175	PRJEB63096
VRE7627	SAMEA115709179	PRJEB63096
VRE7630	SAMEA115709182	PRJEB63096
VRE7635	SAMEA115709184	PRJEB63096
VRE7638	SAMEA115709187	PRJEB63096
VRE7677	SAMEA115709214	PRJEB63096
VRE7683	SAMEA115709218	PRJEB63096
VRE7687	SAMEA115709220	PRJEB63096
VRE7697	SAMEA115709228	PRJEB63096
VRE7728	SAMEA115709248	PRJEB63096
VRE7782	SAMEA115709283	PRJEB63096
VRE7798	SAMEA115709291	PRJEB63096
VRE7815	SAMEA115709304	PRJEB63096
VRE7841	SAMEA115709309	PRJEB63096
VRE7878	SAMEA115709331	PRJEB63096
VRE7894	SAMEA115709345	PRJEB63096
VRE7902	SAMEA115709350	PRJEB63096
VRE7908	SAMEA115709355	PRJEB63096
VRE7921	SAMEA115709366	PRJEB63096
VRE7930	SAMEA115709374	PRJEB63096
VRE7940	SAMEA115709382	PRJEB63096
VRE7957	SAMEA115709394	PRJEB63096
VRE7962	SAMEA115709399	PRJEB63096
VRE7988	SAMEA115709422	PRJEB63096
VRE7997	SAMEA115709429	PRJEB63096
VRE8018	SAMEA115709447	PRJEB63096
VRE8046	SAMEA115709464	PRJEB63096
VRE8048	SAMEA115709466	PRJEB63096
VRE8050	SAMEA115709468	PRJEB63096
VRE8063	SAMEA115709479	PRJEB63096
VRE8068	SAMEA115709483	PRJEB63096
VRE8071	SAMEA115709485	PRJEB63096
VRE8073	SAMEA115709487	PRJEB63096
VRE8078	SAMEA115709491	PRJEB63096
VRE8100	SAMEA115709512	PRJEB63096
VRE8101	SAMEA115709513	PRJEB63096
VRE8112	SAMEA114333742	PRJEB63096
VRE8128	SAMEA115709535	PRJEB63096
VRE8130	SAMEA115709537	PRJEB63096
VRE8159	SAMEA115709561	PRJEB63096
VRE8181	SAMEA115709576	PRJEB63096
VRE8196	SAMEA115709589	PRJEB63096
VRE8208	SAMEA115709601	PRJEB63096
VRE8218	SAMEA115709608	PRJEB63096
VRE8255	SAMEA115709635	PRJEB63096
VRE8258	SAMEA115709637	PRJEB63096
VRE8293	SAMEA115709657	PRJEB63096
